# Supplementary material for: Bronchopulmonary Dysplasia and Innate Immunity: A Narrative Review of the Roles of IL-1β and IL-8 (CXCL8)
Source: Children (Basel). 2026 Jul 1;13(7):888. doi: 10.3390/children13070888 (PMC13406551; doi:10.3390/children13070888)
Supplement: Supplementary file 1 [file children-13-00888-s001.zip]

Archive with 2 entries (2 files):
- children-4355448-Supplementary Table S1.pdf
- children-4355448-Supplementary Table S2.pdf
